# Supplementary material for: Plasmodium falciparum K13 mutations in Africa and Asia impact artemisinin resistance and parasite fitness
Source: eLife. 2021 Jul 19;10:e66277. doi: 10.7554/eLife.66277 (PMC8321553; doi:10.7554/eLife.66277)
Supplement: Figure 2—figure supplement 1—source data 1. [file elife-66277-fig2-figsupp1-data1.zip]

Archive with 8 entries (7 files):
- Figure 2ΓÇôfigure supplement 1ΓÇôsource data 1/
- __MACOSX/._Figure 2ΓÇôfigure supplement 1ΓÇôsource data 1
- Figure 2ΓÇôfigure supplement 1ΓÇôsource data 1/BioRep-1.png
- __MACOSX/Figure 2ΓÇôfigure supplement 1ΓÇôsource data 1/._BioRep-1.png
- Figure 2ΓÇôfigure supplement 1ΓÇôsource data 1/BioRep-2.png
- __MACOSX/Figure 2ΓÇôfigure supplement 1ΓÇôsource data 1/._BioRep-2.png
- Figure 2ΓÇôfigure supplement 1ΓÇôsource data 1/BioRep-3.png
- __MACOSX/Figure 2ΓÇôfigure supplement 1ΓÇôsource data 1/._BioRep-3.png
